# Supplementary material for: Emerging Presence of Culturable Microorganisms in Clinical Samples of the Genitourinary System: Systematic Review and Experience in Specialized Care of a Regional Hospital
Source: J Clin Med. 2022 Mar 1;11(5):1348. doi: 10.3390/jcm11051348 (PMC8911399; doi:10.3390/jcm11051348)
Supplement: Supplementary file 1 [file jcm-11-01348-s001.zip]

Archive with 1 entries (1 files):
- jcm-1591230-supplementary.pdf
